# Supplementary material for: Comparative Safety and Efficacy of Patient-Specific Versus Hand-Molded Implants in Cranioplasty: A Systematic Review and Meta-Analysis
Source: J Clin Med. 2025 Dec 6;14(24):8655. doi: 10.3390/jcm14248655 (PMC12733873; doi:10.3390/jcm14248655)
Supplement: Supplementary file 1 [file jcm-14-08655-s001.zip]

Archive with 1 entries (1 files):
- jcm-4001216-supplementary.pdf
